# Supplementary material for: A Systematic Review on the Genetic Contribution to Tinnitus
Source: J Assoc Res Otolaryngol. 2024 Feb 9;25(1):13–33. doi: 10.1007/s10162-024-00925-6 (PMC10907330; doi:10.1007/s10162-024-00925-6)
Supplement: Supplementary file 1 — Supplementary file1 (XLSX 17 KB) [file 10162_2024_925_MOESM1_ESM.xlsx]

## Sheet: Variant association studies
Table 1. Variants retrieved from genetic association studies of tinnitus. Reference information for each variant was updated/liftover to the reference genome GRCh38. Frequencies were obtained from gnomAD r3 and 1000 Genomes 30X databases, updated to the last version of dbSNP (NIH) database. Multiallelic variants are detailed with a asterisk. For intergenic variants, the closest gene was annotated…
Gene	Location (GRCh38.p14)	dbSNP	Alleles	Frequency (gnomAD 3.1)	Frequency (1000G 30X)	Reference
KCNQ1	chr11:2799835	rs163171	T>C	0.3145	0.354	10.1097/MAO.0000000000003279
KCNE1	chr21:34449972	rs2070358	T>C	0.01400	0.1249	10.1097/MAO.0000000000003279
GPM6A	chr4:175389781-175389788	rs71595470	delATAG	0.03105	0.0231	10.1038/s41598-022-26413-6
COL11A1	chr1:102991441-102991450	rs143424888	dupCGTGATCTA	0.3994	0.4282	10.1001/jamaoto.2020.2920
MSRA	chr8:10289888	rs11249981	C>T	0.5158	0.5381	10.1001/jamaoto.2020.2920
ZNF318	chr6:43320916-43320920	rs553448379	delTAA	0.001012	0.0031	10.1001/jamaoto.2020.2920
COG3	chr13:44957421	rs111911053	A>C*	0.000154	.	10.3389/fnins.2017.00071
VDAC1	chr5:133365915	rs76589451	C>G*	0.03048	0.084	10.3389/fnins.2017.00071
NKTR	chr3:42645786	rs73085333	C>T*	0.321989	0.2606	10.3389/fnins.2017.00071
LOXHD1	chr18:46557437	rs118174674	C>T	0.01231	0.0073	10.1038/s42003-021-02224-9
CTBP2	chr10:125123701	rs10901863	C>T	0.228595	0.2092	10.1038/s42003-021-02224-9
CRIP3	chr6:43305866	rs2242416	A>G*	0.4591	0.4074	10.1038/s42003-021-02224-9
ILDR1	chr3:121993204	rs2877561	A>C*	0.262186	0.2200	10.1038/s42003-021-02224-9
ERICD	chr8:140637192	rs11996715	C>A*	0.4236	0.3849	10.1038/s42003-021-02224-9
ABCC10	chr6:43433367	rs9394952	G>A*	0.370786	0.3559	10.1038/s42003-021-02224-9
LOC105369519	chr11:118689022	rs113784020	C>T*	0.02377	0.0116	10.1038/s42003-021-02224-9
LOC107985452	chr1:165139894	rs7525101	C>T*	0.359843	0.3902	10.1038/s42003-021-02224-9
SLC26A5	chr7:103421378	rs141952919	A>G	0.002709	0.0002	10.1038/s42003-021-02224-9
ACADVL	chr17:7224399	rs17671352	T>C	0.566218	0.5192	10.1038/s42003-021-02224-9
LINC02655	chr10:80649861	rs12784122	G>A	0.016780	0.0111	10.1038/s42003-021-02224-9
SYNJ2	chr6:158071628	rs146694394	C>T*	0.003958	0.0016	10.1038/s42003-021-02224-9
C10orf90	chr10:126459169	rs139123090	G>A	0.003345	0.0011	10.1038/s42003-021-02224-9
CLRN2	chr4:17522947	rs13147559	C>G	0.101184	0.0953	10.1038/s42003-021-02224-9
WDPCP	chr2:63174685	rs61734468	T>C	0.009048	0.0027	10.1038/s41598-021-97350-z
BCR	chr22:23308800	rs131702	G>T	0.2153	0.3323	10.1038/s41598-020-69467-0
RCOR1	chr14:102584427	rs4906228	A>C*	0.337158	0.3965	10.1038/s41598-021-85871-6
RCOR1	chr14:102584795	rs4900545	C>A*	0.342714	0.4002	10.1038/s41598-021-85871-6
RCOR1	chr14:102575951-102575967	rs35898072	delTT*	0.3876	0.3874	10.1038/s41598-021-85871-6
COMT	chr22:19963748	rs4680	G>A	0.440445	0.3701	10.1016/j.heares.2018.05.020

## Sheet: Gene burden association studies
Table 2. Variants associated with tinnitus found in gene burden association studies. Reference information for each variant was updated to the reference genome GRCh38. Frequencies were obtained from gnomAD r3 and 1000 Genomes 30X databases, updated to the last version of dbSNP (NIH) database. Multiallelic variants are detailed with a asterisk.
Gene	Location (GRCh38.p14)	dbSNP	Alleles	Frequency (gnomAD 3.1)	Frequency (1000G 30X)	Reference
CACNA1E	chr1:181733480	rs41304253	G>A	0.029162	0.0169	https://doi.org/10.1038/s41525-022-00341-w
CACNA1E	chr1:181733659	rs537667743	G>A*	0.000006660	0.0003
CACNA1E	chr1:181733660	rs1301243775	delCCA*	0.002427	.
CACNA1E	chr1:181733667	rs1344855996	delACAAGG	0.002724	.
TMEM132D	chr12:129209527	rs1178822631	insTACGG	0.0009069	.
TMEM132D	chr12:129209531	rs1297028799	delTT	0.0007107	.
TMEM132D	chr12:129209535	rs1358150321	delT	0.0008080	.
TMEM132D	chr12:129209540	rs1270433032	delC	0.0008533	.
TMEM132D	chr12:129337792	rs748570831	T>A*	0.000021	.
NAV2	chr11:19892451	rs140120410	C>T	0.000278	0.0005
NAV2	chr11:19933229	rs150902509	G>C*	0.001333	0.0006
NAV2	chr11:20045607	rs777875338	C>T	0.000014	.
NAV2	chr11:20054115	rs202037355	A>G	0.000592	0.0003
NAV2	chr11:20055925	rs540453230	G>A	0.000050	.
ANK2	chr4:113373381	rs45454496	G>A*	0.002353	0.0006	https://doi.org/10.1016/j.ebiom.2021.103309
ANK2	chr4:114262911	.		.	.
ANK2	chr4:114277102	.		.	.
ANK2	chr4:114294509	.		.	.
TSC2	chr16:2060764	rs150195368	C>T*	0.000499	.
TSC2	chr16:2079139	rs1371092393	C>T*	0.000004	.
TSC2	chr16:2083725	rs45517320	C>T*	0.007580	0.0108
TSC2	chr16:2088095	rs45517391	C>T*	0.000292	0.0006
TSC2	chr16:2064151-2064154	rs754285275	dupTG	0.000335	.
TSC2	chr16:2073243-2073244	rs141745833	dupT	0.035934	0.0384
TSC2	chr16:2077041-2077043	rs200120767	dupAT	0.005751	0.0067
TSC2	chr16:2080492-2080501	rs112025110	dupT
TSC2	chr16:2086476	rs142421783	delA	0.054062	0.0592
AKAP9	chr7:91992989	rs144888041	G>C	0.002118	0.0016
AKAP9	chr7:92002535	rs746429266	A>G*	0.000014	.
AKAP9	chr7:92014296	rs139965373	G>A	0.000350	0.0003
AKAP9	chr7:92040807	rs148146011	G>A	0.000257	0.0006
AKAP9	chr7:92070953	rs76177450	T>C	0.002499	0.0019
AKAP9	chr7:92102725	rs143306820	G>T*	0.000197	0.0005
AKAP9	chr7:91944901	rs1309343726	C>G	0.000014	.
AKAP9	chr7:92030000-92030004	rs779223487	delT	0.000057	.
AKAP9	chr7:92077096	rs370936884	C>T*	0.410616	.
